# Supplementary material for: Inhibition of RACK1‐Mediated NLRP3 Oligomerization (Active Conformation) Ameliorates Acute Respiratory Distress Syndrome
Source: Adv Sci (Weinh). 2025 May 11;12(27):2411355. doi: 10.1002/advs.202411355 (PMC12279247; doi:10.1002/advs.202411355)
Supplement: Supplementary file 2 — Supporting Information [file ADVS-12-2411355-s001.xlsx]

## Sheet: Fig 1
Fig 1H
	IL-1β (pg/mL)																																			p values
Mild ARDS	2.51	3.2	8.81	19.05	3.12	0.06	11.74	2.48	3.97	14.51	5.89	6.26	4.24	4.64	0.16	3.01	11.75	4.26	13.34	3.69	1.17	7.06	5.58	1.07	4.85	20.53	9.09	0.1
Moderate ARDS	2.34	7.45	22.49	5.45	3	19.62	7.16	1.08	5.13	16.17	7.86	0.08	30.67	16.95	28.74	43.58	11.35	1.93	2.62	5.95	0.88	13.1	13.9	3.72	0.44	2.88	0.1	12.6	14.33	15.82	3.65	6.96	2.13	14.26	47.81	0.0327
Severe ARDS	0.54	6.74	1.71	16.82	62.19
Fig 1I										Fig 1J
		IL-1β (pg/mL)						p values				IL-1β (pg/mL)						p values
	Normal	0.626728	0.881675	0.454868	0.564644	0.940602	0.622816				Normal	986.188	906.658	906.251	829.826	849.343	1076.15
	LPS	103.292	160.623	91.4174	179.128	116.208	73.6651	<0.0001			LPS	5286.74	4602.07	5958.62	4773.34	4754.53	4392.73	<0.0001
Fig 1K
		Pro-Casp-1/β-tublin				p values			Casp-1 p12/β-tublin				p values
	Vehicle	0.673206	1.31103	1.08045	0.874081			Vehicle	0.181239	0.413197	0.480744	0.369646
	LPS	1.10763	0.951505	0.600822	0.319263			LPS	0.561606	1.04278	0.976382	0.859904	0.007

## Sheet: Fig 2
Fig 2A							Fig 2B							Fig 2C
			IL-1β inhibition rate (%)						IL-1β (pg/mL)			p values				TNF-α (pg/mL)			p values
	BMDMs	8-epihelenalin	34.1103	36.258	39.5036			Normal	10.6699	10.0791	9.73237				Normal	25.4876	25.467	25.4773
		Bigelovin	90.9554	91.194	89.7383			LPS+ATP	289.149	419.683	329.867				LPS+ATP	2570.53	2604.6	2197.19
		Ergolide	54.336	51.4847	39.9142			Bigelovin-30 nM	129.463	193.065	158.689	0.0112			Bigelovin-30 nM	2806.25	2764.25	2785.25
	THP-1	8-epihelenalin	39.4563	24.0328	22.9535			Bigelovin-100 nM	135.204	139.411	122.943	0.0053			Bigelovin-100 nM	2628.62	2580.06	2604.34
		Bigelovin	82.1791	81.1425	80.267			Bigelovin-300 nM	61.5112	71.5717	67.6047	0.0019			Bigelovin-300 nM	2561.01	2574.65	2567.83
		Ergolide	33.5222	49.8483	20.4582			MCC950-100 nM	46.1508	45.1764	43.8805	0.0015
Fig 2E							Fig 2F							Fig 2H
		LDH release (%)			p values				IL-1β (pg/mL)			p values				IL-1β (pg/mL)			p values
	Normal	2.62031	2.59804	2.63516				Normal	15.775	16.1353	15.9551				Normal	7.13381	6.1696	6.6517
	LPS+ATP	13.0422	13.4356	13.3614				LPS+Nigericin	2581.88	2395.91	2114.97				LPS+MSU	913.622	844.757	866.641
	Bigelovin-30 nM	9.02635	8.84078	8.92985	<0.0001			Bigelovin-30 nM	1849.69	1796.21	1742.73	0.0151			Bigelovin-30 nM	845.228	800.018	865.593	0.2467
	Bigelovin-100 nM	7.21514	6.77719	7.19287	<0.0001			Bigelovin-100 nM	982.486	1019.91	1451.52	0.0039			Bigelovin-100 nM	460.223	472.781	469.954	<0.0001
	Bigelovin-300 nM	5.93097	5.8122	5.87158	<0.0001			Bigelovin-300 nM	1152.85	914.02	675.194	0.0017			Bigelovin-300 nM	178.649	172.047	168.225	<0.0001
	MCC950-100 nM	3.53334	3.28838	3.27354	<0.0001			MCC950-100 nM	1034.49	953.714	537.111	0.0018			MCC950-100 nM	289.849	289.022	281.44	<0.0001
Fig 2J							Fig 2L
		IL-1β (pg/mL)			p values				IL-1β (pg/mL)			p values
	Normal	3.96275	3.91324	3.00976				Normal	1.57175	1.47131	1.54273
	LPS+Pam3CSK4	210.218	204.94	176.794				LPS	37.5715	41.588	65.4422
	Bigelovin-30 nM	78.4257	84.2018	84.958	0.0004			Bigelovin-30 nM	21.7071	22.7089	16.4154	0.0351
	Bigelovin-100 nM	66.7663	72.743	76.9113	0.0003			Bigelovin-100 nM	4.05588	4.71654	4.97729	0.0074
	Bigelovin-300 nM	54.3838	53.1543	55.5024	0.0002			Bigelovin-300 nM	3.2295	1.70548	1.95807	0.0062
	MCC950-100 nM	41.5388	42.6573	41.998	0.0001			MCC950-100 nM	27.0367	20.7924	22.3322	0.0494

## Sheet: Fig 3
Fig 3B								Fig 3C
	Day	Normal	SiO2	Bigelovin-0.1 mg/kg	Bigelovin-1 mg/kg	Nintedanib-100 mg/kg				Il1b mRNA level					p values
	8		1						Normal	138.038	73.4618	44.2904	96.2639	147.946
	9		1	1					SiO2	248.814	915.822	1081.58	1023.24	385.056
	11			1					Bigelovin-0.1 mg/kg	192.528	326.044	424.295	563.755	448.487	0.1009
	11			1					Bigelovin-1 mg/kg	156.381	356.788	289.802	224.244	203.505	0.0249
	15				1	1			Nintedanib-100 mg/kg	264.83	232.152	274.169	155.301	160.778	0.0185
	16		1			1
	21	0						Fig 3I
	21	0							Days	Normal						Model						Bigelovin-0.01 mg/kg						Bigelovin-0.1 mg/kg						5-ASA-200 mg/kg
	21	0							0	0	0	0	0	0	0	0	0	0	0	0	0	0	0	0	0	0	0	0	0	0	0	0	0	0	0	0	0	0	0
	21	0							1	0.33	0.33	0.33	0.33	0.33	0.33	0.33	0.33	0.67	0.67	0.33	0.33	0	0	0	0	0	0	0	0	0	0	0.33	0	0.33	0.67	0.33	0.33	1	0.33
	21	0							2	0	0.33	0	0.33	0	0	0.67	0.67	1	1	1	0.33	0.33	0.33	0.33	0.33	0	0.33	0.33	0.33	0.33	0.33	0.33	0.33	0.67	1.33	1.33	1.33	1.33	1
	21	0							3	0	0.33	0	0.33	0.33	0	1.33	0.33	1	1	1.67	0.67	0.67	0.33	0.33	0.33	0.33	0.67	0.33	0.33	1	0.67	0.33	1	0.33	1.67	1.33	1.33	2	1.33
	21	0							4	0	0.33	0.33	0	0.33	0	1.67	1	1.33	1.33	2.33	1	1.67	1	0.67	0.67	1.33	1	0.67	0.67	1.67	1	0.67	1.67	1.33	2	1.33	2	2	0.33
	21	0							5	0	0.33	0	0	0.33	0	2.33	2.33	3	2.67	2.67	2.33	2	1.67	1.33	1.33	1.67	2	1.33	0.67	2	1.67	1.67	2	1.67	2	1.33	1.33	2	1
	21		0						6	0	0	0.33	0	0	0	2	2.23	3.33	3	3	1.67	3	2.67	1.67	1.67	2	3	1.33	1	1.67	1.67	1.67	2	2	1.33	1.33	1.33	2	0.67
	21		0						7	0	0	0	0	0	0	2	2	3.33	2.67	2.67	1.67	2.33	2	1.67	1.33	1.67	2.33	1	1	1.33	2	1.33	1.67	2	1.33	1.33	1.33	1.67	0.33
	21		0						8	0	0	0	0	0	0	2.33	2.33	2.67	2.67	2.67	2.67	2	1	1.33	0.33	0.67	1.33	0.33	0.33	1	1.33	1	1.33	1.67	1.33	1	1.33	1.33	0.33
	21		0						9	0	0	0	0	0	0	2.33	2.67	2.67	2.67	2.67	2.67	0.67	0.67	0.67	0.33	0.33	1	0.33	0.33	0.33	0.33	0.33	0.33	1.33	1.33	1	1.33	1.33	0.33
	21		0
	21			0				Fig 3J
	21			0						Colon length (cm)						p values
	21			0					Normal	8	8.3	8.2	8.4	7.7	9
	21			0					DSS	7	7	7	6.9	6.4	6.8
	21			0					Bigelovin-0.01 mg/kg	7.8	7.7	7.8	8	8.1	7.7	＜0.0001
	21				0				Bigelovin-0.1 mg/kg	8.4	8.7	7.7	7.8	8	7.2	0.0008
	21				0				5-ASA-200 mg/kg	9	8.5	7.4	8.4	7.3	7.4	0.0041
	21				0
	21				0			Fig 3L
	21				0					IL-1β in colon tissue (pg/mL)						p values
	21				0				Normal	875.322	901.105	881.271	1063.97	962.628	710.955
	21				0				DSS	3000	3176	3566	3781.84	3222	3222
	21								Bigelovin-0.01 mg/kg	2310.79	2053.88	2456.87	2500	1867	1786	＜0.0001
									Bigelovin-0.1 mg/kg	1912.7	1500	1896.58	1854	2128.62	2000	＜0.0001
									5-ASA-200 mg/kg	2210	2165	2156	1803	1910.68	1890.54	＜0.0001

## Sheet: Fig 4
Fig 4A										Fig 4B
		IL-1β (pg/mL)						p values				IL-6 (pg/mL)						p values
	Normal	29.9554	30.5503	31.7405	33.1297	29.3607	27.7754				Normal	27.9758	31.2877	27.9984	23.8613	31.8972	24.8343
	LPS	277.898	298.561	448.538	296.622	364.188	209.249				LPS	26830.3	30664	21925	29304.3	32620.4	25122.4
	Bigelovin-10 μg/kg	382.095	230.102	365.751	159.235	569.545	341.346	0.71			Bigelovin-10 μg/kg	23884.4	22138	16005.6	15428.2	17412.7	25976.8	0.0104
	Bigelovin-100 μg/kg	131.262	140.141	138.073	121.796	127.142	152.579	0.0003			Bigelovin-100 μg/kg	19458	5635.37	17276.1	8165.75	18312.3	10288.9	0.0005
	Dex-5 mg/kg	38.8935	52.6604	47.6637	45.8673	42.0791	38.8935	<0.0001			Dex-5 mg/kg	2885.21	1929.98	1125.06	1054.81	2112.78	1994.39	<0.0001
Fig 4E										Fig 4F
		IL-1β (pg/mL)						p values				IL-6 (pg/mL)						p values
	Normal	28.461	34.1503	32.2727	33.4375	34.508	31.4713				Normal	82.3816	49.2396	49.0388	93.466	53.0409	99.6893
	LPS	1228.83	1129.84	992.307	1043.2	952.225	909.977				LPS	3533.02	3060.01	2307.75	3592.73	3496.47	2587.14
	Bigelovin-10 μg/kg	1190.34	1184.88	1081.77	975.869	1119.62	1072.64	0.3183			Bigelovin-10 μg/kg	2425.24	2656.62	3136.05	2704.41	3939.93	2371.63	0.5096
	Bigelovin-100 μg/kg	966.453	961.398	914.988	925.068	769.435	790.664	0.0273			Bigelovin-100 μg/kg	2663.92	2146.45	2023.44	1834.1	2269.88	2018.59	0.0039
	Dex-5 mg/kg	923.479	787.439	1219.26	1303.62	1250.74	952.52	0.7677			Dex-5 mg/kg	2002.95	1819.18	879.778	1286.86	1255.07	1296.1	0.0001
Fig 4G										Fig 4H
		IL-1β (pg/mL)						p values				IL-6 (pg/mL)						p values
	Normal	1.69756	2.0103	1.96548	2.1057	2.17317	2.43843				Normal	14.5651	16.3823	18.8178	19.7281	15.6201	21.5501
	LPS	82.9492	79.0097	83.6511	85.3777	75.5386	70.2804				LPS	28393.5	26218.4	30042.2	26054.3	32290.6	26444.1
	Bigelovin-10 μg/kg	121.921	67.1132	93.1163	107.912	110.046	64.7041	0.1717			Bigelovin-10 μg/kg	27326.6	22231.7	40723.8	28679.3	29689.2	21930	0.9505
	Bigelovin-100 μg/kg	59.4313	40.0548	56.876	47.7366	54.5752	36.7841	<0.0001			Bigelovin-100 μg/kg	10762.5	8906.66	23170.4	19270.3	2761.51	18954.5	0.0016
	Dex-5 mg/kg	31.6333	30.0823	28.1367	32.6703	42.4641	41.2285	<0.0001			Dex-5 mg/kg	892.455	904.194	562.865	1090.74	687.247	729.72	<0.0001
Fig 4J										Fig 4K
		IL-1β (pg/mL)						p values				IL-6 (pg/mL)						p values
	Normal	0.391139	0.437405	0.60583	0.418089	0.574183	0.542679				Normal	4.99158	4.81398	9.29602	7.39554	8.89294	7.37323
	LPS	59.2224	30.4626	28.2713	39.1491	39.8784	47.4424				LPS	20309.7	18387.1	27318.4	19098.9	22538.8	26503.1
	Bigelovin-0.1 mg/kg	25.6539	23.9939	27.0436	23.1479	31.9001	22.9452	0.0117			Bigelovin-0.1 mg/kg	25446.9	23521.7	17162.6	17869.9	25028	20061.5	0.7027
	Bigelovin-1 mg/kg	16.2967	17.9991	9.20067	11.1509	13.3024	20.6104	0.0004			Bigelovin-1 mg/kg	27671.1	13069.7	17859.3	17789	20984.5	16308	0.2122
	Dex-5 mg/kg	2.6349	4.77522	5.10916	3.64904	4.87927	7.43793	<0.0001			Dex-5 mg/kg	1579.16	3044.01	3125.52	1855.56	4577.3	3668.12	<0.0001

## Sheet: Fig 5
Fig 5A							Fig 5B							Fig 5D
		IL-1β (pg/mL)			p values				IL-1β (pg/mL)			p values					IL-1β (pg/mL)			p values
	Normal	11.2281	11.5646	8.81108				Normal	29.0949	32.5174	25.2445				Bigelovin after LPS	Normal	0.617734	2.28784	2.67047
	LPS+Poly(dA:dT)	1129.81	1055.89	1147.98				LPS+anisomycin	787.671	708.169	695.728					LPS+ATP	182.519	158.589	151.215
	Bigelovin-30 nM	1026.21	1139.72	1265.56				Bigelovin-30 nM	750.478	760.574	679.458					Bigelovin-30 nM	158.455	165.34	173.46	0.8823
	Bigelovin-100 nM	1024.29	1211.63	1182				Bigelovin-100 nM	714.335	618.503	731.664					Bigelovin-100 nM	122.779	130.542	101.209	0.0235
	Bigelovin-300 nM	857.416	875.025	864.647				Bigelovin-300 nM	671.907	682.436	661.59					Bigelovin-300 nM	27.017	36.9461	37.8443	0.0002
															Bigelovin before LPS	Normal	0.542679	0.813822	1.08497
																LPS+ATP	426.951	415.342	449.523
																Bigelovin-30 nM	404.104	386.743	398.036	0.0381
																Bigelovin-100 nM	253.297	283.688	271.488	0.0002
																Bigelovin-300 nM	148.553	153.056	127.775	<0.0001
Fig 5E							Fig 5F							Fig 5G
			TNF-α (pg/mL)			p values			Intracellular K+ (100%)			p values				Intracellular Ca2+ (%)			p values
	Bigelovin after LPS	Normal	17.5949	18.4308	19.2667			Normal	100	101.214	100.607				Normal	114.961	90.8309	94.2077
		LPS+ATP	498.998	522.659	546.321			LPS+ATP	50.4192	43.7555	47.0874				LPS+ATP	184.583	171.987	166.751
		Bigelovin-30 nM	718.624	705.974	693.324			Bigelovin-30 nM	55.8252	50.5075	53.1664				Bigelovin-30 nM	227.798	208.069	202.226
		Bigelovin-100 nM	584.141	578.256	572.37			Bigelovin-100 nM	55.8914	55.1853	55.5384				Bigelovin-100 nM	216.833	211.711	215.353
		Bigelovin-300 nM	392.89	434.862	476.835			Bigelovin-300 nM	50.7061	53.6849	52.1955				Bigelovin-300 nM	204.047	193.841	189.591
	Bigelovin before LPS	Normal	0.154402	0.154402	0.154402
		LPS+ATP	1844.31	1711.62	1947.52
		Bigelovin-30 nM	1826.67	1603.63	1724.28
		Bigelovin-100 nM	1836.76	1833.49	1757.11
		Bigelovin-300 nM	1709.56	1816.47	1677.05
Fig 5H							Fig 5I
		Lyso-Traker (%)			p values				MitoSox (%)			p values
	Normal	97.7411	100.999	101.26				Normal	100	103.86	108.94
	LPS+ATP	61.3162	62.3588	64.2485				LPS+ATP	148.31	147.34	156.76
	Bigelovin-30 nM	52.5196	54.1486	55.6473				Bigelovin-30 nM	146.14	148.07	146.86
	Bigelovin-100 nM	56.755	57.6021	57.993				Bigelovin-100 nM	144.93	141.3	144.2
	Bigelovin-300 nM	53.8228	54.8653	54.6698				Bigelovin-300 nM	136.47	143.96	136.47

## Sheet: Fig 6
Fig 6E							Fig 6F							Fig 6H
		NEK7/NLRP3			p values				NLRP3/ASC			p values				GFP-NLRP3/FLAG-NEK7			p values
	IgG	0	0	0				IgG	0	0	0				Normal	0	0	0
	Normal	0.191442	0.122691	0.204091				Normal	0	0	0				FLAG-NEK7+GFP-Vector	0	0	0
	LPS+ATP	0.321995	1.29193	0.815832	0.0861			LPS+ATP	1.28554	1.3375	1.18584	<0.0001			FLAG-NEK7+GFP-NLRP3	0.980984	1.48302	1.40424	0.0012
	Bigelovin-300 nM	0.151495	0.173244	0.160278	0.0816			Bigelovin-300 nM	0.637122	0.371941	0.50148	0.001			Bigelovin-300 nM	0.780866	1.42653	1.56636	0.9181
Fig 6J							Fig 6L							Fig 6N
		GFP-ASC/FLAG-NLRP3			p values				GFP-ASC/FLAG-ASC			p values				GFP-NLRP3/FLAG-NLRP3			p values
	Normal	0	0	0				Normal	0	0	0				Normal	0	0	0
	FLAG-NLRP3+GFP-Vector	0	0	0				FLAG-ASC+GFP-Vector	0	0	0				FLAG-NLRP3+GFP-Vector	0	0	0
	FLAG-NLRP3+GFP-ASC	1.11325	0.933636	0.9448	<0.0001			FLAG-ASC+GFP-ASC	0.81049	0.202765	0.518668	0.0437			FLAG-NLRP3+GFP-NLRP3	1.82446	1.84545	1.24754	0.0011
	Bigelovin-300 nM	0.973486	1.05322	1.13201	0.4934			Bigelovin-300 nM	0.924929	0.872991	0.86031	0.1007			Bigelovin-300 nM	1.15144	1.07306	0.89397	0.0463

## Sheet: Fig 8
Fig 8B							Fig 8F
		RACK1/NLRP3			p values					GFP-RACK1/FLAG-NLRP3			p values
	IgG	0	0	0				RACK1 C168A	IgG	0	0	0
	Normal	0.778877	0.738834	0.823215					Normal	0	0	0
	LPS+ATP	1.51001	1.58158	1.33822	0.0008				FLAG-NLRP3+GFP-RACK1 C168A	1.13054	1.17563	0.965932	<0.0001
	Bigelovin-300 nM	0.671678	0.343562	0.935535	0.0113				Bigelovin-300 nM	1.06005	1.02791	1.10212	0.705
								RACK1	IgG	0	0	0
Fig 8D									Normal	0	0	0
		GFP-RACK1/FLAG-NLRP3			p values				FLAG-NLRP3+GFP-RACK1	0.633827	0.659192	0.513954	0.0002
	IgG	0	0	0					Bigelovin-300 nM	0.265215	0.262849	0.164129	0.0026
	Normal	0	0	0
	FLAG-NLRP3+GFP-Vector	0.276518	0.219992	0.164731			Fig 8H
	FLAG-NLRP3+GFP-RACK1	0.955485	1.14738	0.791625	0.0007					GFP-NLRP31/FLAG-NLRP3			p values
	Bigelovin-300 nM	0.595392	0.672676	0.626019	0.0339				Normal	0	0	0
								RACK1	FLAG-NLRP3+GFP-NLRP3+GFP-RACK1	1.21799	1.18187	1.12876	<0.0001
									Bigelovin-300 nM	0.695196	0.691256	1.01075	0.0258
								RACK1 C168A	FLAG-NLRP3+GFP-NLRP3+GFP-RACK1 C168A	0.610029	0.544783	0.822398	0.0014
									Bigelovin-300 nM	0.613045	0.475534	0.83239	0.8951
Fig 8I
		RACK1/β-tublin						p values
	LPS+siControl	1.22014	0.969297	1.19243	1.25055	1.22067	1.12556
	LPS+siRACK1	0.904112	0.883785	0.763092	0.855258	0.955993	0.8294	0.0001
	Bigelovin-100 μg/kg	0.792153	0.85454	0.734271	0.69834	0.918931	0.720302	0.1057
		Casp-1 p12/β-tublin						p values
	LPS+siControl	0.798838	0.875675	0.609983	0.754811	0.746043	0.984379
	LPS+siRACK1	1.00831	0.767384	0.516215	0.371514	0.428715	0.452233	0.004
	Bigelovin-100 μg/kg	0.497435	0.379849	0.602595	0.677849	0.588677	0.452173	0.6126
Fig 8J
		IL-1β (pg/mL)						p values
	Control	44.3207	46.426	51.0686	44.4952	38.6529	36.6362
	LPS	252.882	333.848	252.882	359.873	331.408	266.296	<0.0001 (LPS VS. control)
	LPS+Bigelovin-100 μg/kg	279.945	272.522	248.464	242.431	256.77	159.819	0.0579 (LPS+bigelovin-100ug/kg VS LPS)
	LPS+siControl	522.479	380.188	449.113	409.466	473.308	560.826	<0.0001 (LPS+Si-control VS. ctrl)
	LPS+siRACK1	324.125	321.108	387.268	303.22	462.185	450.482	0.0473 (LPS+siRACK1 vs LPS+siControl)
	LPS+siRACK1+Bigelovin-100 μg/kg	371.884	191.891	364.913	467.038	460.802	453.225	0.8461(LPS+siRACK1+bigelovin-100 ug/kg vs LPS+siRACK1)

## Sheet: Fig S1
Fig S1C										Fig S1D
		Il1b mRNA level						p values				Il6 mRNA level						p values
	Normal	69.057	96.9867	54.9374	63.5454	106.132	209.342				Normal	81.8226	112.55	41.1959	81.2574	102.852	180.321
	LPS	5183.52	4239.61	2701.82	2836.14	4066.9	4152.36				LPS	18109.1	12454.9	13074.1	12628.8	18747.7	20946.6
	Mixture-0.1 mg/kg	2047.6	2627.94	1640.27	2005.46	3665.3	1733.79	0.0095			Mixture-0.1 mg/kg	13441.7	4818.7	11783.1	6402.54	14607.6	20233.1	0.167
	Mixture-1 mg/kg	1595.41	1030.92	1509.35	2797.1	1858.23	2033.45	0.0011			Mixture-1 mg/kg	3996.24	4283.06	7203.23	6909.8	1291.14	8274.34	0.0002
	Dex-5 mg/kg	1977.85	3168.79	1192.45	1408.28	2627.94	2005.46	0.0042			Dex-5 mg/kg	1309.16	3201.27	2654.87	1943.48	2040.11	2409.35	<0.0001
Fig S1E										Fig S1F
		Tnfa mRNA level						p values				IL-1β (pg/mL)						p values
	Normal	185.15	115.564	64.5593	65.9158	97.1776	71.633				Normal	73.7765	77.2348	81.932	103.181	175.742	60.335
	LPS	237.626	252.923	131.832	202.609	124.72	160.069				LPS	4532.97	4164.55	5646.02	3864.06	5283.47	5124.13
	Mixture-0.1 mg/kg	214.161	77.846	99.2195	115.564	126.461	162.304	0.11			Mixture-0.1 mg/kg	2842.63	4170.01	3689.16	3302.37	3005.7	4027.73	0.0056
	Mixture-1 mg/kg	140.318	132.749	113.973	141.294	103.433	147.294	0.0395			Mixture-1 mg/kg	3566.26	3336.82	2386.36	3768.52	3526.39	2067.76	0.0021
	Dex-5 mg/kg	143.266	108.575	144.262	81.7163	115.564	110.091	0.0189			Dex-5 mg/kg	4697.61	5326.53	4337.39	4339.1	4217.55	5528.02	0.9398
Fig S1G										Fig S1I
		IL-6 (pg/ml)						p values				Il1b mRNA level						p values
	Normal	91.8612	71.2575	69.0275	92.8778	98.1882	74.9802				Normal	136.806	98.0866	56.7278	117.457	92.1546	98.7688
	LPS	9632.94	8658.03	11872.7	11361.1	9431.67	11147				LPS	697.468	1484.73	888.966	309.97	1125.21	939.653
	Mixture-0.1 mg/kg	3281.88	8875.67	4435.71	5486.92	2555.59	11033.9	0.0128			Mixture-0.1 mg/kg	1064.52	1094.44	773.889	1140.92	208.801	795.646	0.7819
	Mixture-1 mg/kg	8777.15	5251.55	6268.38	1717.17	4701.5	3116.13	0.0008			Mixture-1 mg/kg	435.336	250.035	159.342	692.65	94.7454	641.802	0.0201
	Dex-5 mg/kg	1375.52	1680.13	1467.14	1576.01	1325.3	1130.28	<0.0001			Dex-5 mg/kg	251.774	966.07	204.504	1117.44	1181.16	1028.26	0.6423
Fig S1J										Fig S1K
		Il6 mRNA level						p values				Tnfa mRNA level						p values
	Normal	107.164	105.679	85.2454	81.2081	99.9875	99.2969				Normal	87.4269	54.1919	93.7018	165.422	134.364	64.8936
	LPS	329.395	208.449	187.865	368.029	362.962	475.624				LPS	218.275	304.438	130.69	212.306	308.688	210.84
	Mixture-0.1 mg/kg	199.975	162.43	242.788	373.167	185.278	318.175	0.2061			Mixture-0.1 mg/kg	233.942	284.051	164.279	235.569	186.109	263.198	0.929
	Mixture-1 mg/kg	153.668	311.627	149.453	197.205	183.999	163.546	0.0291			Mixture-1 mg/kg	173.646	135.299	65.345	152.219	140.07	84.4488	0.0082
	Dex-5 mg/kg	111.705	125.686	166.982	156.884	135.643	184.015	0.0032			Dex-5 mg/kg	54.5688	163.144	190.02	154.344	143.013	179.769	0.0331
Fig S1L										Fig S1M
		IL-1β (pg/mL)						p values				IL-6 (pg/mL)						p values
	Normal	91.42	103.783	88.3804	99.3341	93.7509	92.4788				Normal	123.686	103.134	120.553	99.6334	99.6577	69.4212
	LPS	1459.91	2851.18	2716.25	2161.43	2442.23	1188.53				LPS	983.217	1378.28	1221.93	937.84	1239.07	1083.93
	Mixture-0.1 mg/kg	1606.01	1449.68	1976.22	1776.68	1510.95	2063.97	0.199			Mixture-0.1 mg/kg	778.49	1065.9	781.142	1099.77	720.192	833.523	0.0209
	Mixture-1 mg/kg	1904.34	455.419	1609.06	1141.89	1303.9	307.88	0.0228			Mixture-1 mg/kg	821.928	889.629	765.471	894.955	904.156	732.949	0.0022
	Dex-5 mg/kg	702.571	2224.01	512.357	1965.49	2262.96	1808.28	0.2139			Dex-5 mg/kg	1018.45	826.034	1050.81	817.581	963.068	845.122	0.0211

## Sheet: Fig S3
Fig S3A							Fig S3B							Fig S3C
		Relative cell viability (%)			p values				Relative cell viability (%)			p values				Relative cell viability (%)			p values
	Normal	99.5937	100.051	100.356				Normal	89.882	103.802	99.8361				Normal	97.644	101.255	101.101
	Bigelovin-0.01 μM	99.5632	105.566	101.148				Bigelovin-0.01 μM	97.249	90.66	92.2905				8-epihelenalin-0.03 μM	92.9012	99.8765	95.607
	Bigelovin-0.1 μM	91.0614	96.8817	87.5267				Bigelovin-0.1 μM	86.7178	90.9169	88.8173				8-epihelenalin-0.1 μM	92.2531	93.4568	96.1523
	Bigelovin-1 μM	101.148	104.805	106.419				Bigelovin-1 μM	90.8275	92.7037	87.9686				8-epihelenalin-0.3 μM	95.6379	95.2675	94.1873
	Bigelovin-3 μM	124.032	117.085	102.092				Bigelovin-3 μM	102.062	97.1708	84.9756				8-epihelenalin-1 μM	97.6132	93.4774	90.751
	Bigelovin-10 μM	12.9609	14.1798	13.5399				Bigelovin-10 μM	44.2021	41.0081	30.4657				8-epihelenalin-3 μM	92.1811	94.465	97.9012
Fig S3D							Fig S3E							Fig S3F
		Relative cell viability (%)			p values				Relative cell viability (%)			p values				Relative cell viability (%)			p values
	Normal	96.9134	102.106	100.98				Normal	100.208	99.5583	100.234				Normal	100.715	99.6654	99.6198
	8-epihelenalin-0.03 μM	95.2555	95.8811	94.7237				Ergolide-0.03 μM	89.8072	95.0984	93.046				Ergolide-0.03 μM	90.3118	102.996	103.726
	8-epihelenalin-0.1 μM	94.9739	95.8811	96.1001				Ergolide-0.1 μM	97.8437	100.65	93.4444				Ergolide-0.1 μM	98.6616	92.7072	90.6084
	8-epihelenalin-0.3 μM	93.7539	90.1251	92.6277				Ergolide-0.3 μM	101.715	92.8122	102.927				Ergolide-0.3 μM	107.673	100.51	95.5817
	8-epihelenalin-1 μM	95.1303	92.5965	94.098				Ergolide-1 μM	104.122	99.2639	100.424				Ergolide-1 μM	123.757	115.407	89.2624
	8-epihelenalin-3 μM	103.233	103.733	106.861				Ergolide-3 μM	97.1162	94.6221	98.4412				Ergolide-3 μM	107.764	87.6654	95.2167
Fig S3G							Fig S3H							Fig S3I
		IL-1β inhibition rate (%)			p values				IL-1β inhibition rate (%)			p values				IL-6 (pg/mL)			p values
	Bigelovin-1 nM	-37.4047	-2.63523	-20.02				Bigelovin-10 nM	5.77092	13.3708	20.9706				Normal	15.0131	34.4191	24.7161
	Bigelovin-3 nM	-12.8219	-24.5558	-1.0879				Bigelovin-100 nM	36.8056	48.1163	25.4949				LPS+ATP	114.425	120.653	108.197
	Bigelovin-10 nM	34.8802	19.7601	4.64001				Bigelovin-300 nM	58.8447	56.9601	56.0827				Bigelovin-30 nM	104.298	102.044	106.552
	Bigelovin-30 nM	62.6082	44.2384	54.1671				Bigelovin-500 nM	63.5705	65.111	64.3407				Bigelovin-100 nM	98.324	97.4624	99.1856
	Bigelovin-100 nM	60.95	59.7349	64.4913				Bigelovin-1000 nM	79.6293	80.3873	78.8509				Bigelovin-300 nM	101.449	95.5549	107.343
	Bigelovin-300 nM	82.2341	79.3285	80.4742				Bigelovin-3000 nM	95.4067	94.5852	95.447
	Bigelovin-1000 nM	95.7611	95.843	96.0857
	Bigelovin-3000 nM	96.7289	96.6577	96.7125
Fig S3J							Fig S3K							Fig S3L
		IL-1β (pg/mL)			p values				TNF-α (pg/mL)			p values				IL-1β/β-tublin			p values
	Normal	7.02099	6.69232	6.85665				Normal	1.06841	0.584463	0.826434				Normal	0	0	0
	LPS+ATP	1174.95	1167.34	1405.96				LPS+ATP	603.069	602.588	670.743				LPS+ATP	1.78094	1.43953	1.49011
	Bigelovin-30 nM	789.559	648.242	930.876				Bigelovin-30 nM	644.258	651.395	606.262				Bigelovin-30 nM	0.813045	1.34144	1.68564	0.3511
	Bigelovin-100 nM	514.2	537.746	548.709				Bigelovin-100 nM	510.566	561.008	508.927				Bigelovin-100 nM	0.848419	1.16689	0.776232	0.0163
	Bigelovin-300 nM	245.044	264.24	254.514				Bigelovin-300 nM	597.475	537.312	483.693				Bigelovin-300 nM	0.082812	0.931726	0.961859	0.0413
															MCC950-100 nM	0	0.526484	0	0.0024
Fig S3M							Fig S3N							Fig S3O
		Casp-1 p12/β-tublin			p values				IL-1β (pg/mL)			p values				IL-1β/β-tublin			p values
	Normal	0	0	0				Normal	6.51347	4.95852	5.736				Normal	0	0	0
	LPS+ATP	2.05413	1.67765	1.07026				LPS+Nigericin	910.723	1217.93	1341.32				LPS+Nigericin	2.1627	0.4837	1.54201
	Bigelovin-30 nM	1.34136	0.788068	1.69987	0.453			Bigelovin-30 nM	433.591	414.852	417.453	0.0046			Bigelovin-30 nM	1.3126	1.04508	0.386599	0.44
	Bigelovin-100 nM	1.18817	0.591708	1.07888	0.1297			Bigelovin-100 nM	185.695	110.728	154.042	0.0015			Bigelovin-100 nM	0.310883	0	0.40281	0.0836
	Bigelovin-300 nM	0.57121	0.332463	0.093847	0.0163			Bigelovin-300 nM	34.0737	39.8138	45.6531	0.001			Bigelovin-300 nM	0.411849	0	0.492965	0.1
	MCC950-100 nM	0	0	0	0.005										MCC950-100 nM	0.026089	0	0.17476	0.0544
Fig S3P							Fig S3Q							Fig S3R
		Casp-1 p12/β-tublin			p values				IL-1β (pg/mL)			p values				IL-1β/β-tublin			p values
	Normal	0	0	0				Normal	21.5781	18.4835	20.0308				Normal	0	0	0
	LPS+Nigericin	0.63885	1.50312	1.23325				LPS+MSU	471.287	478.657	458.076				LPS+MSU	1.24593	1.65332	2.08491
	Bigelovin-30 nM	1.20806	1.6312	1.14717	0.5307			Bigelovin-30 nM	255.331	253.339	225.989	<0.0001			Bigelovin-30 nM	1.11322	1.86894	2.20638	0.8742
	Bigelovin-100 nM	0.401399	0.850344	1.28208	0.4798			Bigelovin-100 nM	87.5356	83.6711	122.979	<0.0001			Bigelovin-100 nM	0.488564	1.51296	1.88776	0.4922
	Bigelovin-300 nM	0.502549	0.456023	0.677978	0.0932			Bigelovin-300 nM	63.9697	62.7649	74.1181	<0.0001			Bigelovin-300 nM	0.344505	1.29507	1.49277	0.2238
	MCC950-100 nM	0.236111	0.430526	0.263066	0.036										MCC950-100 nM	0.42206	0.762788	0.643689	0.0159
Fig S3S							Fig S3T							Fig S3U
		Casp-1 p12/β-tublin			p values				IL-1β/β-tublin			p values				Casp-1 p12/β-tublin			p values
	Normal	0	0	0				Normal	0	0	0				Normal	0	0	0
	LPS+MSU	1.41442	2.21093	1.75889				LPS+Pam3SCK4	2.37158	1.34055	1.35244				LPS+Pam3SCK4	1.10726	4.14739	1.72595
	Bigelovin-30 nM	1.02528	2.84842	2.64796	0.5748			Bigelovin-30 nM	1.78889	0.788359	1.40001	0.4648			Bigelovin-30 nM	0.954395	1.06541	1.60761	0.3043
	Bigelovin-100 nM	0.941143	2.42599	2.4254	0.8154			Bigelovin-100 nM	1.36597	0.982415	0.535639	0.1567			Bigelovin-100 nM	0.885941	0.245742	1.97622	0.2887
	Bigelovin-300 nM	0.831599	1.43198	1.7458	0.2648			Bigelovin-300 nM	0.639762	0.323802	0.314315	0.0243			Bigelovin-300 nM	0.574115	0.381377	0.873153	0.1413
	MCC950-100 nM	0.401102	0	0.573809	0.0068			MCC950-100 nM	0.254159	0.528018	0.438086	0.0218			MCC950-100 nM	0.375462	0.170458	0.845735	0.1211
Fig S3V
		IL-1β inhibition rate (%)			p values
	Bigelovin-10 nM	32.0226	16.6344	32.6515
	Bigelovin-30 nM	34.5119	45.9481	35.7303
	Bigelovin-100 nM	34.577	30.2198	46.5175
	Bigelovin-300 nM	72.3825	69.0311	69.3322
	Bigelovin-1000 nM	95.5243	94.9246	94.0471
	Bigelovin-3000 nM	94.1008	93.9664	93.0138

## Sheet: Fig S4
Fig S4A							Fig S4B
		Casp-1 p12/β-tublin			p values			Days	Normal						Model						Bigelovin-0.01 mg/kg						Bigelovin-0.1 mg/kg						5-ASA-200 mg/kg
	Normal	0.210336	0.248924	0.279646				0	100	100	100	100	100	100	100	100	100	100	100	100	100	100	100	100	100	100	100	100	100	100	100	100	100	100	100	100	100	100
	SiO2	0.633743	0.553216	0.506134				1	99.0196	100.781	98.9119	97.87	99.1389	100	98.0021	98.9823	94.4099	93.6815	95.2597	97.8668	98.6486	103.399	99.7283	98.5515	96.6147	99.5111	101.94	99.8916	108.885	102.115	100.212	101.371	99.8937	90	98.0749	98.803	89.2505	99.7851
	Bigelovin-0.1 mg/kg	0.495418	0.531239	0.509663	0.2481			2	103.54	98.0729	100.653	98.0885	102.153	101.199	97.8444	98.9288	93.53	93.6292	93.7468	101.353	98.9605	103.133	106.087	100.644	99.1402	101.793	101.724	104.228	105.547	102.115	100.69	105.324	99.6279	89.2965	98.4391	98.3134	84.4181	96.8834
	Bigelovin-1 mg/kg	0.129104	0.374117	0.248279	0.0172			3	102.505	96.0938	101.687	99.0715	99.6771	102.779	98.7382	100.107	93.8923	93.6292	93.9486	98.179	95.9979	97.9288	101.902	100.376	96.8297	100.489	99.8922	104.119	106.354	101.681	102.176	103.005	100.532	91.1558	99.6878	100.979	88.3629	100.269
	Nintedanib-100 mg/kg	0.242709	0.391066	0.138539	0.0202			4	102.124	96.9792	99.4015	101.038	99.085	102.343	97.4238	98.661	93.4265	93.107	92.94	98.127	93.9709	97.8226	100.978	97.8004	96.7222	97.6643	99.2457	101.68	104.093	97.5054	100.743	102.53	97.1823	90.201	96.5661	100.381	83.432	98.979
								5	103.377	97.1875	100.326	101.365	99.1927	102.234	97.3186	96.5185	88.4576	93.6292	92.5366	98.231	92.1518	94.9549	96.6304	94.7425	93.7668	94.2966	100.916	104.228	98.1152	93.167	100.743	96.8898	96.8634	89.4975	97.4506	97.8781	90.3846	103.923
								6	103.976	102.656	99.5647	106.117	100.484	102.289	96.4248	91.6979	86.0766	88.094	88.0484	95.9417	88.1497	94.3707	92.9891	91.4163	94.8415	92.1782	94.8276	101.463	98.3845	87.0933	98.9915	94.9921	95.0558	91.005	97.5546	96.2459	91.9625	104.782
								7	106.209	103.229	102.176	105.079	102.368	106.267	92.2187	93.3583	82.9193	84.6997	81.8961	90.1665	88.5135	90.7063	91.7391	92.4356	93.6056	92.6127	97.0905	106.938	95.0996	92.2993	100.955	100.053	95.109	93.3166	96.8783	97.2797	93.0966	105.427
								8	109.096	104.323	106.148	106.171	104.467	108.174	86.9611	87.0916	77.6915	78.6945	80.585	84.4953	89.605	91.1843	89.6739	93.5622	93.2832	95.6545	98.653	107.263	97.0382	94.9024	103.715	101.95	95.9064	98.3417	97.4506	98.9119	95.3649	107.362
								9	110.076	105.26	108.215	106.226	104.736	107.956	86.4353	82.6995	79.2961	78.0679	78.3661	83.3507	95.738	96.3887	97.4457	97.6931	94.5728	102.227	102.478	104.39	105.439	101.247	105.255	104.164	98.6178	97.8894	100.312	100.707	98.0276	106.824
Fig S4C
		Il1b mRNA level						p values
	Normal	98.5018	157.814	43.4739	130.878	56.1837	113.149
	DSS	745.507	553.362	512.738	458.914	976.908	588.982
	Bigelovin-0.01 mg/kg	413.596	437.179	329.031	331.319	240.865	370.179	0.0065
	Bigelovin-0.1 mg/kg	132.705	352.646	261.756	367.622	142.23	519.896	0.006
	5-ASA-200 mg/kg	223.182	218.589	122.963	269.115	131.788	193.128	0.0003
Fig S4D
		Il6 mRNA level						p values
	Normal	86.3137	69.6242	95.7711	106.265	113.892	128.135
	DSS	370.035	478.216	455.566	508.999	437.009	635.398
	Bigelovin-0.01 mg/kg	274.663	265.307	258.052	259.847	223.096	209.603	0.0001
	Bigelovin-0.1 mg/kg	198.297	163.315	203.872	159.955	209.603	195.567	<0.0001
	5-ASA-200 mg/kg	108.497	93.1522	152.379	292.343	157.752	160.825	<0.0001
Fig S4E
		Tnfa mRNA level						p values
	Normal	106.833	96.2833	84.4025	98.9902	114.501	98.9902
	DSS	504.676	424.38	308.519	212.19	401.488	354.395
	Bigelovin-0.01 mg/kg	121.871	84.9896	104.634	187.301	90.4604	224.289	0.0006
	Bigelovin-0.1 mg/kg	157.501	106.095	58.8599	164.189	124.432	157.501	0.0003
	5-ASA-200 mg/kg	178.43	166.481	173.551	182.179	206.388	181.406	0.0012

[truncated: 7 more sheets: Fig S5, Fig S6, Fig S7, Fig S8, Fig S9, Fig S10, Table 1]
